# Supplementary material for: Effective immuno-therapeutic treatment of Canine Leishmaniasis
Source: PLoS Negl Trop Dis. 2023 May 22;17(5):e0011360. doi: 10.1371/journal.pntd.0011360 (PMC10237639; doi:10.1371/journal.pntd.0011360)
Supplement: S1 Table — (XLSX) [file pntd.0011360.s001.xlsx]

## Sheet: Feuil1
ANIMAL 01 - Preta
GROUP	WEEK	SISTEMICAL SIGNS			DERMATOLOGICAL SIGNS							OCULAR SIGNS		SCORE TOTAL
		LIMPHADENOMEGALY	APATHY	DIARRHEA	ALOPECIA	HYPERKERATOSIS	PYODERMA	ULCER	VASCULITIS	ONYCHOGRYPHOSIS	NODULES	CONJUNCTIVITIS	KERATITIS
G1 (Not vaccinated + Miltefosina)	W0	0	0	0	1	0	0	0	0	2	1	3	3	10
	W2	0	0	0	1	0	0	0	0	2	1	3	3	10
	W4	0	0	0	0	0	0	0	0	2	1	2	2	7
	W6	0	0	0	0	0	0	0	0	1	1	1	2	5
	W12	0	0	0	0	0	0	0	0	1	1	2	2	6
Classification of signs (severidade dos sinais): (0) absent/ausente, (1) mild/leve, (2) moderate/moderado, (3) severe/severo
ANIMAL 02 - Piaba
GROUP	WEEK	SISTEMICAL SIGNS			DERMATOLOGICAL SIGNS							OCULAR SIGNS		SCORE TOTAL
		LIMPHADENOMEGALY	APATHY	DIARRHEA	ALOPECIA	HYPERKERATOSIS	PYODERMA	ULCER	VASCULITIS	ONYCHOGRYPHOSIS	NODULES	CONJUNCTIVITIS	KERATITIS
G1 (Not vaccinated + Miltefosina)	W0	1	0	0	1	0	0	1	0	0	0	0	0	3
	W2	1	0	0	1	0	0	1	0	0	0	0	0	3
	W4	0	0	0	0	0	0	0	0	1	0	0	0	1
	W6	0	0	0	0	0	0	0	0	1	0	0	0	1
	W12	0	0	0	0	0	0	0	0	0	0	0	0	0
Classification of signs (severidade dos sinais): (0) absent/ausente, (1) mild/leve, (2) moderate/moderado, (3) severe/severo
ANIMAL 03 - Bob
GROUP	WEEK	SISTEMICAL SIGNS			DERMATOLOGICAL SIGNS							OCULAR SIGNS		SCORE TOTAL
		LIMPHADENOMEGALY	APATHY	DIARRHEA	ALOPECIA	HYPERKERATOSIS	PYODERMA	ULCER	VASCULITIS	ONYCHOGRYPHOSIS	NODULES	CONJUNCTIVITIS	KERATITIS
G1 (Not vaccinated + Miltefosina)	W0	1	1	2	1	0	0	1	0	2	0	0	0	8
	W2	1	1	2	1	0	0	1	0	2	0	0	0	8
	W4
	W6
	W12
Classification of signs (severidade dos sinais): (0) absent/ausente, (1) mild/leve, (2) moderate/moderado, (3) severe/severo
ANIMAL 04 - Salina
GROUP	WEEK	SISTEMICAL SIGNS			DERMATOLOGICAL SIGNS							OCULAR SIGNS		SCORE TOTAL
		LIMPHADENOMEGALY	APATHY	DIARRHEA	ALOPECIA	HYPERKERATOSIS	PYODERMA	ULCER	VASCULITIS	ONYCHOGRYPHOSIS	NODULES	CONJUNCTIVITIS	KERATITIS
G1 (Not vaccinated + Miltefosina)	W0	1	0	0	2	1	1	2	0	3	0	2	0	12
	W2	1	0	0	2	1	1	2	0	3	0	2	0	12
	W4	1	0	0	2	0	0	1	0	2	0	0	0	6
	W6	1	0	0	2	0	1	2	0	1	0	0	0	7
	W12	0	0	0	3	1	2	3	0	0	0	0	0	9
Classification of signs (severidade dos sinais): (0) absent/ausente, (1) mild/leve, (2) moderate/moderado, (3) severe/severo
ANIMAL 05 - Vovozinha
GROUP	WEEK	SISTEMICAL SIGNS			DERMATOLOGICAL SIGNS							OCULAR SIGNS		SCORE TOTAL
		LIMPHADENOMEGALY	APATHY	DIARRHEA	ALOPECIA	HYPERKERATOSIS	PYODERMA	ULCER	VASCULITIS	ONYCHOGRYPHOSIS	NODULES	CONJUNCTIVITIS	KERATITIS
G1 (Not vaccinated + Miltefosina)	W0	0	0	0	0	0	0	2	0	2	0	0	0	4
	W2	0	0	0	0	0	0	2	0	2	0	0	0	4
	W4	0	0	0	0	0	0	1	0	3	0	0	0	4
	W6	0	0	0	0	0	0	1	0	3	0	0	0	4
	W12	0	0	0	0	0	0	1	0	3	0	0	0	4
Classification of signs (severidade dos sinais): (0) absent/ausente, (1) mild/leve, (2) moderate/moderado, (3) severe/severo
ANIMAL 06 - Baira
GROUP	WEEK	SISTEMICAL SIGNS			DERMATOLOGICAL SIGNS							OCULAR SIGNS		SCORE TOTAL
		LIMPHADENOMEGALY	APATHY	DIARRHEA	ALOPECIA	HYPERKERATOSIS	PYODERMA	ULCER	VASCULITIS	ONYCHOGRYPHOSIS	NODULES	CONJUNCTIVITIS	KERATITIS
G1 (Not vaccinated + Miltefosina)	W0	1	0	0	1	0	0	2	0	0	0	0	0	4
	W2	0	0	0	1	0	0	2	0	0	0	0	0	3
	W4	1	0	0	0	0	0	1	0	0	0	0	0	2
	W6	1	0	0	0	0	0	1	0	0	0	0	0	2
	W12	1	0	0	0	0	0	0	0	2	0	0	0	3
Classification of signs (severidade dos sinais): (0) absent/ausente, (1) mild/leve, (2) moderate/moderado, (3) severe/severo
ANIMAL 07 - Malhado D
GROUP	WEEK	SISTEMICAL SIGNS			DERMATOLOGICAL SIGNS							OCULAR SIGNS		SCORE TOTAL
		LIMPHADENOMEGALY	APATHY	DIARRHEA	ALOPECIA	HYPERKERATOSIS	PYODERMA	ULCER	VASCULITIS	ONYCHOGRYPHOSIS	NODULES	CONJUNCTIVITIS	KERATITIS
G1 (Not vaccinated + Miltefosina)	W0	1	1	1	0	0	0	0	0	0	0	1	0	4
	W2	1	1	0	0	0	0	0	0	0	0	1	0	3
	W4	0	2	0	0	0	0	2	0	0	0	2	0	6
	W6	1	0	0	1	0	0	1	0	0	0	2	0	5
	W12
Classification of signs (severidade dos sinais): (0) absent/ausente, (1) mild/leve, (2) moderate/moderado, (3) severe/severo
ANIMAL 08 - Fred
GROUP	WEEK	SISTEMICAL SIGNS			DERMATOLOGICAL SIGNS							OCULAR SIGNS		SCORE TOTAL
		LIMPHADENOMEGALY	APATHY	DIARRHEA	ALOPECIA	HYPERKERATOSIS	PYODERMA	ULCER	VASCULITIS	ONYCHOGRYPHOSIS	NODULES	CONJUNCTIVITIS	KERATITIS
G1 (Not vaccinated + Miltefosina)	W0	2	0	0	1	2	0	2	0	2	0	3	0	12
	W2	2	0	0	1	2	0	2	0	2	0	0	0	10
	W4	1	0	0	0	0	0	1	0	1	0	0	0	3
	W6	1	0	0	1	0	0	0	0	0	0	1	0	3
	W12	1	0	0	0	0	0	0	0	1	0	0	0	2
Classification of signs (severidade dos sinais): (0) absent/ausente, (1) mild/leve, (2) moderate/moderado, (3) severe/severo
ANIMAL 09 - Makita
GROUP	WEEK	SISTEMICAL SIGNS			DERMATOLOGICAL SIGNS							OCULAR SIGNS		SCORE TOTAL
		LIMPHADENOMEGALY	APATHY	DIARRHEA	ALOPECIA	HYPERKERATOSIS	PYODERMA	ULCER	VASCULITIS	ONYCHOGRYPHOSIS	NODULES	CONJUNCTIVITIS	KERATITIS
G1 (Not vaccinated + Miltefosina)	W0	0	0	0	0	0	0	0	0	1	0	0	0	1
	W2	0	0	0	0	0	0	0	0	1	0	0	0	1
	W4	0	0	0	0	0	0	0	0	1	0	0	0	1
	W6	0	0	0	0	0	0	0	0	1	0	0	0	1
	W12	0	0	0	0	0	0	0	0	0	0	0	0	0
Classification of signs (severidade dos sinais): (0) absent/ausente, (1) mild/leve, (2) moderate/moderado, (3) severe/severo
ANIMAL 10 - Sorriso
GROUP	WEEK	SISTEMICAL SIGNS			DERMATOLOGICAL SIGNS							OCULAR SIGNS		SCORE TOTAL
		LIMPHADENOMEGALY	APATHY	DIARRHEA	ALOPECIA	HYPERKERATOSIS	PYODERMA	ULCER	VASCULITIS	ONYCHOGRYPHOSIS	NODULES	CONJUNCTIVITIS	KERATITIS
G1 (Not vaccinated + Miltefosina)	W0	0	0	0	1	0	0	1	0	0	0	0	0	2
	W2	0	0	0	1	0	0	1	0	0	0	0	0	2
	W4	0	0	0	0	1	0	0	0	1	1	0	0	3
	W6	0	0	0	0	1	0	0	0	1	1	0	0	3
	W12	0	0	0	1	0	0	0	0	0	1	0	0	2
Classification of signs (severidade dos sinais): (0) absent/ausente, (1) mild/leve, (2) moderate/moderado, (3) severe/severo
ANIMAL 01 - Luiza
GROUP	WEEK	SISTEMICAL SIGNS			DERMATOLOGICAL SIGNS							OCULAR SIGNS		SCORE TOTAL
		LIMPHADENOMEGALY	APATHY	DIARRHEA	ALOPECIA	HYPERKERATOSIS	PYODERMA	ULCER	VASCULITIS	ONYCHOGRYPHOSIS	NODULES	CONJUNCTIVITIS	KERATITIS
G2 (Vaccinated)	W0	0	0	0	1	1	0	0	0	1	0	0	0	3
	W2	0	0	0	1	1	0	0	0	1	0	0	0	3
	W4	0	0	0	0	0	0	0	0	1	0	0	0	1
	W6	0	0	0	0	0	0	0	0	1	0	0	0	1
	W12	0	0	0	0	1	0	0	0	0	0	0	0	1
Classification of signs (severidade dos sinais): (0) absent/ausente, (1) mild/leve, (2) moderate/moderado, (3) severe/severo
ANIMAL 02 - Luiz
GROUP	WEEK	SISTEMICAL SIGNS			DERMATOLOGICAL SIGNS							OCULAR SIGNS		SCORE TOTAL
		LIMPHADENOMEGALY	APATHY	DIARRHEA	ALOPECIA	HYPERKERATOSIS	PYODERMA	ULCER	VASCULITIS	ONYCHOGRYPHOSIS	NODULES	CONJUNCTIVITIS	KERATITIS
G2 (Vaccinated)	W0	0	0	0	0	1	1	1	0	2	0	2	0	7
	W2	0	0	0	0	1	1	1	0	2	0	2	0	7
	W4	1	0	0	0	1	0	2	0	3	0	0	0	7
	W6	0	0	0	0	0	0	1	0	3	0	0	0	4
	W12	2	0	0	2	1	1	1	0	2	0	0	1	10
Classification of signs (severidade dos sinais): (0) absent/ausente, (1) mild/leve, (2) moderate/moderado, (3) severe/severo
ANIMAL 03 - Xola
GROUP	WEEK	SISTEMICAL SIGNS			DERMATOLOGICAL SIGNS							OCULAR SIGNS		SCORE TOTAL
		LIMPHADENOMEGALY	APATHY	DIARRHEA	ALOPECIA	HYPERKERATOSIS	PYODERMA	ULCER	VASCULITIS	ONYCHOGRYPHOSIS	NODULES	CONJUNCTIVITIS	KERATITIS
G2 (Vaccinated)	W0	2	0	1	2	2	2	0	0	1	0	0	0	10
	W2	1	0	1	2	2	2	0	0	1	0	0	0	9
	W4	0	0	0	2	2	0	2	0	0	0	0	0	6
	W6	0	0	0	0	2	0	0	0	1	0	0	0	3
	W12	0	0	0	3	1	0	0	0	0	0	0	0	4
Classification of signs (severidade dos sinais): (0) absent/ausente, (1) mild/leve, (2) moderate/moderado, (3) severe/severo
ANIMAL 04 - Valente
GROUP	WEEK	SISTEMICAL SIGNS			DERMATOLOGICAL SIGNS							OCULAR SIGNS		SCORE TOTAL
		LIMPHADENOMEGALY	APATHY	DIARRHEA	ALOPECIA	HYPERKERATOSIS	PYODERMA	ULCER	VASCULITIS	ONYCHOGRYPHOSIS	NODULES	CONJUNCTIVITIS	KERATITIS
G2 (Vaccinated)	W0	2	0	0	2	1	1	2	0	2	1	0	0	11
	W2	1	0	0	2	1	1	2	0	2	1	0	0	10
	W4	0	0	0	2	0	0	1	0	2	0	0	0	5
	W6	1	0	0	2	0	0	1	0	0	0	0	0	4
	W12	0	0	0	1	0	0	1	0	2	0	1	0	5
Classification of signs (severidade dos sinais): (0) absent/ausente, (1) mild/leve, (2) moderate/moderado, (3) severe/severo
ANIMAL 05 - Irmã da Fox
GROUP	WEEK	SISTEMICAL SIGNS			DERMATOLOGICAL SIGNS							OCULAR SIGNS		SCORE TOTAL
		LIMPHADENOMEGALY	APATHY	DIARRHEA	ALOPECIA	HYPERKERATOSIS	PYODERMA	ULCER	VASCULITIS	ONYCHOGRYPHOSIS	NODULES	CONJUNCTIVITIS	KERATITIS
G2 (Vaccinated)	W0	0	0	0	1	0	0	0	0	2	0	0	0	3
	W2	0	0	0	1	0	0	0	0	2	0	0	0	3
	W4	0	0	0	0	0	0	1	0	2	0	0	0	3
	W6	0	0	0	0	0	0	0	0	2	0	0	0	2
	W12
Classification of signs (severidade dos sinais): (0) absent/ausente, (1) mild/leve, (2) moderate/moderado, (3) severe/severo
ANIMAL 06 - Xena
GROUP	WEEK	SISTEMICAL SIGNS			DERMATOLOGICAL SIGNS							OCULAR SIGNS		SCORE TOTAL
		LIMPHADENOMEGALY	APATHY	DIARRHEA	ALOPECIA	HYPERKERATOSIS	PYODERMA	ULCER	VASCULITIS	ONYCHOGRYPHOSIS	NODULES	CONJUNCTIVITIS	KERATITIS
G2 (Vaccinated)	W0	0	0	0	1	2	1	0	0	0	0	0	0	4
	W2	0	0	0	1	2	1	0	0	0	0	0	0	4
	W4	0	0	0	1	0	0	0	0	0	0	0	0	1
	W6	0	0	0	0	1	0	0	0	0	0	0	0	1
	W12	0	0	0	0	1	0	0	0	0	0	0	0	1
Classification of signs (severidade dos sinais): (0) absent/ausente, (1) mild/leve, (2) moderate/moderado, (3) severe/severo
ANIMAL 07 - Laguna
GROUP	WEEK	SISTEMICAL SIGNS			DERMATOLOGICAL SIGNS							OCULAR SIGNS		SCORE TOTAL
		LIMPHADENOMEGALY	APATHY	DIARRHEA	ALOPECIA	HYPERKERATOSIS	PYODERMA	ULCER	VASCULITIS	ONYCHOGRYPHOSIS	NODULES	CONJUNCTIVITIS	KERATITIS
G2 (Vaccinated)	W0	1	0	0	2	0	0	0	0	0	0	0	0	3
	W2	0	0	0	2	0	0	0	0	0	0	0	0	2
	W4	1	0	0	1	0	0	0	0	0	2	0	0	4
	W6	1	0	0	1	0	0	0	0	0	0	0	0	2
	W12	1	0	0	1	0	1	0	0	1	0	0	1	5
Classification of signs (severidade dos sinais): (0) absent/ausente, (1) mild/leve, (2) moderate/moderado, (3) severe/severo
ANIMAL 08 - Xicungunya
GROUP	WEEK	SISTEMICAL SIGNS			DERMATOLOGICAL SIGNS							OCULAR SIGNS		SCORE TOTAL
		LIMPHADENOMEGALY	APATHY	DIARRHEA	ALOPECIA	HYPERKERATOSIS	PYODERMA	ULCER	VASCULITIS	ONYCHOGRYPHOSIS	NODULES	CONJUNCTIVITIS	KERATITIS
G2 (Vaccinated)	W0	0	0	0	2	0	0	1	0	2	0	0	0	5
	W2	0	0	0	2	0	0	1	0	2	0	0	0	5
	W4	0	0	0	1	0	0	1	0	2	0	1	0	5
	W6	0	0	0	1	0	0	1	0	3	0	1	0	6
	W12	0	0	0	1	0	0	1	0	2	0	0	0	4
Classification of signs (severidade dos sinais): (0) absent/ausente, (1) mild/leve, (2) moderate/moderado, (3) severe/severo
ANIMAL 09 - Xolinha
GROUP	WEEK	SISTEMICAL SIGNS			DERMATOLOGICAL SIGNS							OCULAR SIGNS		SCORE TOTAL
		LIMPHADENOMEGALY	APATHY	DIARRHEA	ALOPECIA	HYPERKERATOSIS	PYODERMA	ULCER	VASCULITIS	ONYCHOGRYPHOSIS	NODULES	CONJUNCTIVITIS	KERATITIS
G2 (Vaccinated)	W0	0	0	0	2	2	0	0	0	0	0	0	0	4
	W2	0	0	0	2	2	0	0	0	0	0	0	0	4
	W4	0	0	0	2	2	0	1	0	0	0	1	0	5
	W6	0	0	0	0	0	0	0	0	1	0	1	0	2
	W12	1	0	0	3	3	0	0	0	1	0	0	0	8
Classification of signs (severidade dos sinais): (0) absent/ausente, (1) mild/leve, (2) moderate/moderado, (3) severe/severo
ANIMAL 10 - Malhado F
GROUP	WEEK	SISTEMICAL SIGNS			DERMATOLOGICAL SIGNS							OCULAR SIGNS		SCORE TOTAL
		LIMPHADENOMEGALY	APATHY	DIARRHEA	ALOPECIA	HYPERKERATOSIS	PYODERMA	ULCER	VASCULITIS	ONYCHOGRYPHOSIS	NODULES	CONJUNCTIVITIS	KERATITIS
G2 (Vaccinated)	W0	2	0	0	0	0	0	0	0	0	0	0	0	2
	W2	2	0	0	0	0	0	0	0	0	0	0	0	2
	W4	0	0	0	0	0	0	0	0	1	0	0	0	1
	W6	0	0	0	0	0	0	0	0	1	0	0	0	1
	W12	0	0	0	0	0	0	0	0	2	0	1	0	3
Classification of signs (severidade dos sinais): (0) absent/ausente, (1) mild/leve, (2) moderate/moderado, (3) severe/severo
ANIMAL 01 - Safira
GROUP	WEEK	SISTEMICAL SIGNS			DERMATOLOGICAL SIGNS							OCULAR SIGNS		SCORE TOTAL
		LIMPHADENOMEGALY	APATHY	DIARRHEA	ALOPECIA	HYPERKERATOSIS	PYODERMA	ULCER	VASCULITIS	ONYCHOGRYPHOSIS	NODULES	CONJUNCTIVITIS	KERATITIS
G3 (Miltefosina + Vaccinated)	W0	0	0	0	0	0	0	0	0	2	0	0	0	2
	W2	0	0	0	0	0	0	0	0	2	0	0	0	2
	W4	0	0	0	0	0	0	0	0	2	0	0	0	2
	W6	0	0	0	0	0	0	1	0	2	0	0	0	3
	W12	0	0	0	0	0	0	1	0	0	0	0	0	1
Classification of signs (severidade dos sinais): (0) absent/ausente, (1) mild/leve, (2) moderate/moderado, (3) severe/severo
ANIMAL 02 - Escargot
GROUP	WEEK	SISTEMICAL SIGNS			DERMATOLOGICAL SIGNS							OCULAR SIGNS		SCORE TOTAL
		LIMPHADENOMEGALY	APATHY	DIARRHEA	ALOPECIA	HYPERKERATOSIS	PYODERMA	ULCER	VASCULITIS	ONYCHOGRYPHOSIS	NODULES	CONJUNCTIVITIS	KERATITIS
G3 (Miltefosina + Vaccinated)	W0	0	0	0	3	3	0	0	0	3	0	0	0	9
	W2	0	0	0	3	3	0	0	0	3	0	0	0	9
	W4	0	0	0	3	3	0	0	0	3	0	0	0	9
	W6	0	0	0	3	3	0	0	0	3	0	0	0	9
	W12	0	0	0	3	3	0	0	0	0	0	0	0	6
Classification of signs (severidade dos sinais): (0) absent/ausente, (1) mild/leve, (2) moderate/moderado, (3) severe/severo
ANIMAL 03 - Raka
GROUP	WEEK	SISTEMICAL SIGNS			DERMATOLOGICAL SIGNS							OCULAR SIGNS		SCORE TOTAL
		LIMPHADENOMEGALY	APATHY	DIARRHEA	ALOPECIA	HYPERKERATOSIS	PYODERMA	ULCER	VASCULITIS	ONYCHOGRYPHOSIS	NODULES	CONJUNCTIVITIS	KERATITIS
G3 (Miltefosina + Vaccinated)	W0	0	0	0	1	0	0	1	0	2	0	0	0	4
	W2	0	0	0	1	0	0	1	0	2	0	0	0	4
	W4	0	1	0	1	1	0	2	2	2	0	3	0	12
	W6	0	0	0	1	0	0	0	0	2	0	0	0	3
	W12	0	0	0	2	0	0	1	0	3	0	1	0	7
Classification of signs (severidade dos sinais): (0) absent/ausente, (1) mild/leve, (2) moderate/moderado, (3) severe/severo
ANIMAL 04 - Pretinha
GROUP	WEEK	SISTEMICAL SIGNS			DERMATOLOGICAL SIGNS							OCULAR SIGNS		SCORE TOTAL
		LIMPHADENOMEGALY	APATHY	DIARRHEA	ALOPECIA	HYPERKERATOSIS	PYODERMA	ULCER	VASCULITIS	ONYCHOGRYPHOSIS	NODULES	CONJUNCTIVITIS	KERATITIS
G3 (Miltefosina + Vaccinated)	W0	0	0	0	1	0	0	1	0	2	0	0	0	4
	W2	0	0	0	1	0	0	1	0	2	0	0	0	4
	W4	0	0	0	0	0	0	0	0	2	0	0	0	2
	W6	0	0	0	0	0	0	0	0	0	0	0	0	0
	W12	0	0	0	1	0	0	0	0	0	0	0	0	1
Classification of signs (severidade dos sinais): (0) absent/ausente, (1) mild/leve, (2) moderate/moderado, (3) severe/severo
ANIMAL 05 - Gal
GROUP	WEEK	SISTEMICAL SIGNS			DERMATOLOGICAL SIGNS							OCULAR SIGNS		SCORE TOTAL
		LIMPHADENOMEGALY	APATHY	DIARRHEA	ALOPECIA	HYPERKERATOSIS	PYODERMA	ULCER	VASCULITIS	ONYCHOGRYPHOSIS	NODULES	CONJUNCTIVITIS	KERATITIS
G3 (Miltefosina + Vaccinated)	W0	1	0	0	0	0	3	3	0	2	0	1	0	10
	W2	1	0	0	0	0	2	2	0	2	0	1	0	8
	W4	0	0	0	0	0	0	1	0	2	0	0	1	4
	W6	0	0	0	1	0	0	1	0	0	0	0	0	2
	W12	0	0	0	0	0	0	1	0	1	0	0	3	5
Classification of signs (severidade dos sinais): (0) absent/ausente, (1) mild/leve, (2) moderate/moderado, (3) severe/severo
ANIMAL 06 - Atton
GROUP	WEEK	SISTEMICAL SIGNS			DERMATOLOGICAL SIGNS							OCULAR SIGNS		SCORE TOTAL
		LIMPHADENOMEGALY	APATHY	DIARRHEA	ALOPECIA	HYPERKERATOSIS	PYODERMA	ULCER	VASCULITIS	ONYCHOGRYPHOSIS	NODULES	CONJUNCTIVITIS	KERATITIS
G3 (Miltefosina + Vaccinated)	W0	1	0	0	1	0	0	0	0	1	0	0	0	3
	W2	1	0	0	1	0	0	0	0	1	0	0	0	3
	W4	2	0	0	0	0	0	0	0	0	0	0	0	2
	W6	2	0	0	0	0	0	0	0	0	0	0	0	2
	W12	0	0	0	0	0	0	0	0	0	0	1	1	2
Classification of signs (severidade dos sinais): (0) absent/ausente, (1) mild/leve, (2) moderate/moderado, (3) severe/severo
ANIMAL 07 - Lupi
GROUP	WEEK	SISTEMICAL SIGNS			DERMATOLOGICAL SIGNS							OCULAR SIGNS		SCORE TOTAL
		LIMPHADENOMEGALY	APATHY	DIARRHEA	ALOPECIA	HYPERKERATOSIS	PYODERMA	ULCER	VASCULITIS	ONYCHOGRYPHOSIS	NODULES	CONJUNCTIVITIS	KERATITIS
G3 (Miltefosina + Vaccinated)	W0	0	0	0	1	0	0	0	0	0	0	0	0	1
	W2	0	0	0	1	0	0	0	0	0	0	0	0	1
	W4	0	0	0	1	0	0	0	0	0	0	0	0	1
	W6	0	0	0	1	0	0	0	0	0	0	0	0	1
	W12	0	0	0	0	0	0	0	0	0	0	0	0	0
Classification of signs (severidade dos sinais): (0) absent/ausente, (1) mild/leve, (2) moderate/moderado, (3) severe/severo
ANIMAL 08 - Cara Veia
GROUP	WEEK	SISTEMICAL SIGNS			DERMATOLOGICAL SIGNS							OCULAR SIGNS		SCORE TOTAL
		LIMPHADENOMEGALY	APATHY	DIARRHEA	ALOPECIA	HYPERKERATOSIS	PYODERMA	ULCER	VASCULITIS	ONYCHOGRYPHOSIS	NODULES	CONJUNCTIVITIS	KERATITIS
G3 (Miltefosina + Vaccinated)	W0	0	0	0	0	0	0	0	0	0	1	0	0	1
	W2	0	0	0	0	0	0	0	0	0	1	0	0	1
	W4	0	0	0	0	0	0	1	0	0	0	1	0	2
	W6	0	1	0	0	0	0	0	0	0	0	1	0	2
	W12
Classification of signs (severidade dos sinais): (0) absent/ausente, (1) mild/leve, (2) moderate/moderado, (3) severe/severo
ANIMAL 09 - Catatau
GROUP	WEEK	SISTEMICAL SIGNS			DERMATOLOGICAL SIGNS							OCULAR SIGNS		SCORE TOTAL
		LIMPHADENOMEGALY	APATHY	DIARRHEA	ALOPECIA	HYPERKERATOSIS	PYODERMA	ULCER	VASCULITIS	ONYCHOGRYPHOSIS	NODULES	CONJUNCTIVITIS	KERATITIS
G3 (Miltefosina + Vaccinated)	W0	0	0	0	0	0	0	0	0	0	0	0	0	0
	W2	0	0	0	0	0	0	0	0	0	0	0	0	0
	W4	0	0	0	2	0	1	0	0	0	0	0	0	3
	W6	0	0	0	1	0	0	0	0	0	0	0	0	1
	W12	0	0	0	0	0	0	0	0	0	0	0	0	0
Classification of signs (severidade dos sinais): (0) absent/ausente, (1) mild/leve, (2) moderate/moderado, (3) severe/severo
ANIMAL 10 - Galego
GROUP	WEEK	SISTEMICAL SIGNS			DERMATOLOGICAL SIGNS							OCULAR SIGNS		SCORE TOTAL
		LIMPHADENOMEGALY	APATHY	DIARRHEA	ALOPECIA	HYPERKERATOSIS	PYODERMA	ULCER	VASCULITIS	ONYCHOGRYPHOSIS	NODULES	CONJUNCTIVITIS	KERATITIS
G3 (Miltefosina + Vaccinated)	W0	1	0	0	1	0	0	0	0	1	1	0	0	4
	W2	1	0	0	1	0	0	0	0	1	1	0	0	4
	W4	1	0	0	1	0	0	0	0	0	1	0	0	3
	W6	0	0	0	1	0	0	0	0	0	1	0	0	2
	W12	0	0	0	0	0	0	0	0	0	1	0	0	1
Classification of signs (severidade dos sinais): (0) absent/ausente, (1) mild/leve, (2) moderate/moderado, (3) severe/severo
