# Supplementary material for: Effective immuno-therapeutic treatment of Canine Leishmaniasis
Source: PLoS Negl Trop Dis. 2023 May 22;17(5):e0011360. doi: 10.1371/journal.pntd.0011360 (PMC10237639; doi:10.1371/journal.pntd.0011360)
Supplement: S2 Table — (XLSX) [file pntd.0011360.s002.xlsx]

## Sheet: Feuil1
ANIMAL 01 - Preta
GROUP	WEEK	URE. (mg/dL)	CRE. (mg/dL)	ALB. (g/dL)	GLO. (g/dL)	REL. A/G (g/dL)
		RV (21-59,9 mg/dL)	RV (0,5-1,5 mg/dL)	RV (2,6-3,3 g/dL)	RV (2,7-4,4 g/dL)
G1 (Miltefosina)	W0	31.8	1.09	1.44	9.28	0.15
ANIMAL 02 - Piaba
GROUP	WEEK	URE. (mg/dL)	CRE. (mg/dL)	ALB. (g/dL)	GLO. (g/dL)	REL. A/G (g/dL)
		RV (21-59,9 mg/dL)	RV (0,5-1,5 mg/dL)	RV (2,6-3,3 g/dL)	RV (2,7-4,4 g/dL)
G1 (Miltefosina)	W0	21.4	1.25	2.43	5.6	0.46
ANIMAL 03 - Bob
GROUP	WEEK	URE. (mg/dL)	CRE. (mg/dL)	ALB. (g/dL)	GLO. (g/dL)	REL. A/G (g/dL)
		RV (21-59,9 mg/dL)	RV (0,5-1,5 mg/dL)	RV (2,6-3,3 g/dL)	RV (2,7-4,4 g/dL)
G1 (Miltefosina)	W0	135.9	1.44	1.21	5.97	0.2
ANIMAL 04 - Salina
GROUP	WEEK	URE. (mg/dL)	CRE. (mg/dL)	ALB. (g/dL)	GLO. (g/dL)	REL. A/G (g/dL)
		RV (21-59,9 mg/dL)	RV (0,5-1,5 mg/dL)	RV (2,6-3,3 g/dL)	RV (2,7-4,4 g/dL)
G1 (Miltefosina)	W0	17.6	0.71	1.2	9.18	0.13
ANIMAL 05 - Vovozinha
GROUP	WEEK	URE. (mg/dL)	CRE. (mg/dL)	ALB. (g/dL)	GLO. (g/dL)	REL. A/G (g/dL)
		RV (21-59,9 mg/dL)	RV (0,5-1,5 mg/dL)	RV (2,6-3,3 g/dL)	RV (2,7-4,4 g/dL)
G1 (Miltefosina)	W0	21.6	1.11	1.23	9.71	0.12
ANIMAL 06 - Baira
GROUP	WEEK	URE. (mg/dL)	CRE. (mg/dL)	ALB. (g/dL)	GLO. (g/dL)	REL. A/G (g/dL)
		RV (21-59,9 mg/dL)	RV (0,5-1,5 mg/dL)	RV (2,6-3,3 g/dL)	RV (2,7-4,4 g/dL)
G1 (Miltefosina)	W0	49.7	1.3	2.2	7	0.31
ANIMAL 07 - Malhado D
GROUP	WEEK	URE. (mg/dL)	CRE. (mg/dL)	ALB. (g/dL)	GLO. (g/dL)	REL. A/G (g/dL)
		RV (21-59,9 mg/dL)	RV (0,5-1,5 mg/dL)	RV (2,6-3,3 g/dL)	RV (2,7-4,4 g/dL)
G1 (Miltefosina)	W0	53	0.97	1.12	6.56	0.17
ANIMAL 08 - Fred
GROUP	WEEK	URE. (mg/dL)	CRE. (mg/dL)	ALB. (g/dL)	GLO. (g/dL)	REL. A/G (g/dL)
		RV (21-59,9 mg/dL)	RV (0,5-1,5 mg/dL)	RV (2,6-3,3 g/dL)	RV (2,7-4,4 g/dL)
G1 (Miltefosina)	W0	33.8	1.08	1.26	12.87	0.09
ANIMAL 09 - Makita
GROUP	WEEK	URE. (mg/dL)	CRE. (mg/dL)	ALB. (g/dL)	GLO. (g/dL)	REL. A/G (g/dL)
		RV (21-59,9 mg/dL)	RV (0,5-1,5 mg/dL)	RV (2,6-3,3 g/dL)	RV (2,7-4,4 g/dL)
G1 (Miltefosina)	W0	33.2	1.26	1.75	8.55	0.2
ANIMAL 10 - Sorriso
GROUP	WEEK	URE. (mg/dL)	CRE. (mg/dL)	ALB. (g/dL)	GLO. (g/dL)	REL. A/G (g/dL)
		RV (21-59,9 mg/dL)	RV (0,5-1,5 mg/dL)	RV (2,6-3,3 g/dL)	RV (2,7-4,4 g/dL)
G1 (Miltefosina)	W0	67.2	1.37	1.03	7.22	0.14
ANIMAL 01 - Luiza
GROUP	WEEK	URE. (mg/dL)	CRE. (mg/dL)	ALB. (g/dL)	GLO. (g/dL)	REL. A/G (g/dL)
		RV (21-59,9 mg/dL)	RV (0,5-1,5 mg/dL)	RV (2,6-3,3 g/dL)	RV (2,7-4,4 g/dL)
G2 (IN Immunotherapy)	W0	32.7	1.11	1.25	9.55	0.13
ANIMAL 02 - Luiz
GROUP	WEEK	URE. (mg/dL)	CRE. (mg/dL)	ALB. (g/dL)	GLO. (g/dL)	REL. A/G (g/dL)
		RV (21-59,9 mg/dL)	RV (0,5-1,5 mg/dL)	RV (2,6-3,3 g/dL)	RV (2,7-4,4 g/dL)
G2 (IN Immunotherapy)	W0	24.6	1.04	1.2	10.44	0.11
ANIMAL 03 - Xola
GROUP	WEEK	URE. (mg/dL)	CRE. (mg/dL)	ALB. (g/dL)	GLO. (g/dL)	REL. A/G (g/dL)
		RV (21-59,9 mg/dL)	RV (0,5-1,5 mg/dL)	RV (2,6-3,3 g/dL)	RV (2,7-4,4 g/dL)
G2 (IN Immunotherapy)	W0	42.7	0.9	1.87	7.89	0.23
ANIMAL 04 - Valente
GROUP	WEEK	URE. (mg/dL)	CRE. (mg/dL)	ALB. (g/dL)	GLO. (g/dL)	REL. A/G (g/dL)
		RV (21-59,9 mg/dL)	RV (0,5-1,5 mg/dL)	RV (2,6-3,3 g/dL)	RV (2,7-4,4 g/dL)
G2 (IN Immunotherapy)	W0	19.7	0.76	1.58	8.66	0.18
ANIMAL 05 - Irmã da Fox
GROUP	WEEK	URE. (mg/dL)	CRE. (mg/dL)	ALB. (g/dL)	GLO. (g/dL)	REL. A/G (g/dL)
		RV (21-59,9 mg/dL)	RV (0,5-1,5 mg/dL)	RV (2,6-3,3 g/dL)	RV (2,7-4,4 g/dL)
G2 (IN Immunotherapy)	W0	122	1.14	0.9	5.99	0.15
ANIMAL 06 - Xena
GROUP	WEEK	URE. (mg/dL)	CRE. (mg/dL)	ALB. (g/dL)	GLO. (g/dL)	REL. A/G (g/dL)
		RV (21-59,9 mg/dL)	RV (0,5-1,5 mg/dL)	RV (2,6-3,3 g/dL)	RV (2,7-4,4 g/dL)
G2 (IN Immunotherapy)	W0	39.7	0.99	1.89	6.55	0.28
ANIMAL 07 - Laguna
GROUP	WEEK	URE. (mg/dL)	CRE. (mg/dL)	ALB. (g/dL)	GLO. (g/dL)	REL. A/G (g/dL)
		RV (21-59,9 mg/dL)	RV (0,5-1,5 mg/dL)	RV (2,6-3,3 g/dL)	RV (2,7-4,4 g/dL)
G2 (IN Immunotherapy)	W0	42.3	1.1	1.95	3.7	0.52
ANIMAL 08 - Xicungunya
GROUP	WEEK	URE. (mg/dL)	CRE. (mg/dL)	ALB. (g/dL)	GLO. (g/dL)	REL. A/G (g/dL)
		RV (21-59,9 mg/dL)	RV (0,5-1,5 mg/dL)	RV (2,6-3,3 g/dL)	RV (2,7-4,4 g/dL)
G2 (IN Immunotherapy)	W0	20.2	0.68	1.17	7.33	0.15
ANIMAL 09 - Xolinha
GROUP	WEEK	URE. (mg/dL)	CRE. (mg/dL)	ALB. (g/dL)	GLO. (g/dL)	REL. A/G (g/dL)
		RV (21-59,9 mg/dL)	RV (0,5-1,5 mg/dL)	RV (2,6-3,3 g/dL)	RV (2,7-4,4 g/dL)
G2 (IN Immunotherapy)	W0	29	0.7	1.94	6.76	0.28
ANIMAL 10 - Malhado F
GROUP	WEEK	URE. (mg/dL)	CRE. (mg/dL)	ALB. (g/dL)	GLO. (g/dL)	REL. A/G (g/dL)
		RV (21-59,9 mg/dL)	RV (0,5-1,5 mg/dL)	RV (2,6-3,3 g/dL)	RV (2,7-4,4 g/dL)
G2 (IN Immunotherapy)	W0	36.8	0.9	1.34	6.82	0.19
ANIMAL 01 - Safira
GROUP	WEEK	URE. (mg/dL)	CRE. (mg/dL)	ALB. (g/dL)	GLO. (g/dL)	REL. A/G (g/dL)
		RV (21-59,9 mg/dL)	RV (0,5-1,5 mg/dL)	RV (2,6-3,3 g/dL)	RV (2,7-4,4 g/dL)
G3 (Miltefosina + IN Immunotherapy)	W0	26.1	1.1	1.39	8.34	0.16
ANIMAL 02 - Escargot
GROUP	WEEK	URE. (mg/dL)	CRE. (mg/dL)	ALB. (g/dL)	GLO. (g/dL)	REL. A/G (g/dL)
		RV (21-59,9 mg/dL)	RV (0,5-1,5 mg/dL)	RV (2,6-3,3 g/dL)	RV (2,7-4,4 g/dL)
G3 (Miltefosina + IN Immunotherapy)	W0	19.6	0.52	1.29	9.1	0.14
ANIMAL 03 - Raka
GROUP	WEEK	URE. (mg/dL)	CRE. (mg/dL)	ALB. (g/dL)	GLO. (g/dL)	REL. A/G (g/dL)
		RV (21-59,9 mg/dL)	RV (0,5-1,5 mg/dL)	RV (2,6-3,3 g/dL)	RV (2,7-4,4 g/dL)
G3 (Miltefosina + IN Immunotherapy)	W0	17.1	0.89	1.41	5.98	0.23
ANIMAL 04 - Pretinha
GROUP	WEEK	URE. (mg/dL)	CRE. (mg/dL)	ALB. (g/dL)	GLO. (g/dL)	REL. A/G (g/dL)
		RV (21-59,9 mg/dL)	RV (0,5-1,5 mg/dL)	RV (2,6-3,3 g/dL)	RV (2,7-4,4 g/dL)
G3 (Miltefosina + IN Immunotherapy)	W0	21.3	0.67	1.11	7.5	0.14
ANIMAL 05 - Gal
GROUP	WEEK	URE. (mg/dL)	CRE. (mg/dL)	ALB. (g/dL)	GLO. (g/dL)	REL. A/G (g/dL)
		RV (21-59,9 mg/dL)	RV (0,5-1,5 mg/dL)	RV (2,6-3,3 g/dL)	RV (2,7-4,4 g/dL)
G3 (Miltefosina + IN Immunotherapy)	W0	30.2	0.82	1.27	1.27	1
ANIMAL 06 - Atton
GROUP	WEEK	URE. (mg/dL)	CRE. (mg/dL)	ALB. (g/dL)	GLO. (g/dL)	REL. A/G (g/dL)
		RV (21-59,9 mg/dL)	RV (0,5-1,5 mg/dL)	RV (2,6-3,3 g/dL)	RV (2,7-4,4 g/dL)
G3 (Miltefosina + IN Immunotherapy)	W0	71.4	1.74	1.16	9.32	0.12
ANIMAL 07 - Lupi
GROUP	WEEK	URE. (mg/dL)	CRE. (mg/dL)	ALB. (g/dL)	GLO. (g/dL)	REL. A/G (g/dL)
		RV (21-59,9 mg/dL)	RV (0,5-1,5 mg/dL)	RV (2,6-3,3 g/dL)	RV (2,7-4,4 g/dL)
G3 (Miltefosina + IN Immunotherapy)	W0	26.2	1.33	1.8	5.44	0.33
ANIMAL 08 - Cara Veia
GROUP	WEEK	URE. (mg/dL)	CRE. (mg/dL)	ALB. (g/dL)	GLO. (g/dL)	REL. A/G (g/dL)
		RV (21-59,9 mg/dL)	RV (0,5-1,5 mg/dL)	RV (2,6-3,3 g/dL)	RV (2,7-4,4 g/dL)
G3 (Miltefosina + IN Immunotherapy)	W0	44.9	0.79	1.2	7.9	0.15
ANIMAL 09 - Catatau
GROUP	WEEK	URE. (mg/dL)	CRE. (mg/dL)	ALB. (g/dL)	GLO. (g/dL)	REL. A/G (g/dL)
		RV (21-59,9 mg/dL)	RV (0,5-1,5 mg/dL)	RV (2,6-3,3 g/dL)	RV (2,7-4,4 g/dL)
G3 (Miltefosina + IN Immunotherapy)	W0	22.4	0.8	1.63	4.4	0.37
ANIMAL 10 - Galego
GROUP	WEEK	URE. (mg/dL)	CRE. (mg/dL)	ALB. (g/dL)	GLO. (g/dL)	REL. A/G (g/dL)
		RV (21-59,9 mg/dL)	RV (0,5-1,5 mg/dL)	RV (2,6-3,3 g/dL)	RV (2,7-4,4 g/dL)
G3 (Miltefosina + IN Immunotherapy)	W0	47.1	0.96	1.42	4.39	0.32
